# Supplementary material for: Identifying the Quantitative Trait Locus and Candidate Genes of Traits Related to Milling Quality in Rice via a Genome-Wide Association Study
Source: Plants (Basel). 2024 May 11;13(10):1324. doi: 10.3390/plants13101324 (PMC11124788; doi:10.3390/plants13101324)
Supplement: Supplementary file 1 [file plants-13-01324-s001.zip]

Archive with 10 entries (10 files):
- Table S1.pdf
- Table S10.pdf
- Table S2.pdf
- Table S3.xls
- Table S4.pdf
- Table S5.pdf
- Table S6.pdf
- Table S7.xls
- Table S8.xls
- Table S9.xls
