# Supplementary material for: Identifying the Quantitative Trait Locus and Candidate Genes of Traits Related to Milling Quality in Rice via a Genome-Wide Association Study
Source: Plants (Basel). 2024 May 11;13(10):1324. doi: 10.3390/plants13101324 (PMC11124788; doi:10.3390/plants13101324)
Supplement: Supplementary file 1 [file plants-13-01324-s001.zip › Table S3.xls]

## Sheet: Sheet1
Table S3. The SNP information in the 4.43–4.57 Mb candidate region for BRR.
MSU ID	SNP location	Reference	Alternative	Region	Variation type	Associated signal in GWAS (P value)
LOC_Os05g08130	5:4430827	G	A	Exon	Nonsynonymous
LOC_Os05g08130	5:4430894	C	T	Exon	Nonsynonymous
LOC_Os05g08130	5:4431127	T	C	Intron		7.13e-05
LOC_Os05g08130	5:4431242	C	T	Intron
LOC_Os05g08130	5:4431315	G	A	Exon	Nonsynonymous
LOC_Os05g08130	5:4431358	T	G	Exon	Synonymous
LOC_Os05g08130	5:4431607	T	C	Exon	Nonsynonymous
LOC_Os05g08130	5:4431649	A	T	Exon	Nonsynonymous
LOC_Os05g08130	5:4431673	T	C	Exon	Nonsynonymous
LOC_Os05g08130	5:4431719	A	C	Intron
LOC_Os05g08130	5:4431869	T	C	Intron
LOC_Os05g08130	5:4431943	C	T	Exon	Nonsynonymous
LOC_Os05g08130	5:4431976	T	G	Exon	Nonsynonymous
LOC_Os05g08130	5:4432066	T	A	Intron
LOC_Os05g08130	5:4432181	G	A	Exon	Nonsynonymous
LOC_Os05g08130	5:4432222	A	G	Exon	Synonymous
LOC_Os05g08140	5:4435593	C	T	Intron
LOC_Os05g08140	5:4435741	C	T	Exon	Stop_gained
LOC_Os05g08140	5:4435749	A	T	Exon	Synonymous
LOC_Os05g08140	5:4435893	A	G	Exon	Synonymous
LOC_Os05g08140	5:4436311	C	T	Downstream		6.53e-05
LOC_Os05g08230	5:4479484	G	A	Intron
LOC_Os05g08230	5:4479874	C	G	Intron		9.38e-06
LOC_Os05g08230	5:4479875	G	T	Intron		9.38e-06
LOC_Os05g08230	5:4479956	C	T	Intron		6.53e-05
LOC_Os05g08230	5:4479992	A	G	Intron		2.24e-05
LOC_Os05g08230	5:4480682	T	C	Exon	Nonsynonymous
LOC_Os05g08230	5:4481007	T	A	Intron
LOC_Os05g08230	5:4481277	T	C	Exon	Nonsynonymous
LOC_Os05g08230	5:4481472	T	A	Exon	Nonsynonymous
LOC_Os05g08230	5:4481823	C	T	Intron
LOC_Os05g08230	5:4481849	G	A	Intron
LOC_Os05g08230	5:4482811	C	A	Intron
LOC_Os05g08230	5:4482972	A	T	Intron
LOC_Os05g08230	5:4483322	C	T	Downstream
LOC_Os05g08230	5:4483458	A	G	Downstream
LOC_Os05g08230	5:4483837	T	C	Downstream
LOC_Os05g08230	5:4484120	A	T	Downstream
LOC_Os05g08230	5:4484132	A	T	Downstream
LOC_Os05g08230	5:4485306	A	G	Downstream
LOC_Os05g08230	5:4485552	C	G	Downstream
LOC_Os05g08230	5:4485557	C	T	Downstream
LOC_Os05g08230	5:4485665	C	T	Downstream
LOC_Os05g08230	5:4485698	T	C	Downstream
LOC_Os05g08230	5:4485766	G	A	Downstream		3.43e-05
LOC_Os05g08230	5:4486043	A	T	Downstream
LOC_Os05g08230	5:4486278	C	T	Downstream
LOC_Os05g08230	5:4486877	T	C	Downstream
LOC_Os05g08240	5:4498819	C	T	Upstream
LOC_Os05g08240	5:4498852	C	A	Upstream
LOC_Os05g08240	5:4499039	C	T	Upstream
LOC_Os05g08240	5:4499074	C	T	Upstream
LOC_Os05g08240	5:4499167	C	T	Upstream
LOC_Os05g08240	5:4499219	T	C	Upstream
LOC_Os05g08240	5:4499595	G	A	Upstream
LOC_Os05g08240	5:4499718	A	G	Upstream
LOC_Os05g08240	5:4499778	T	A	Upstream
LOC_Os05g08240	5:4499817	A	C	Upstream		5e-07
LOC_Os05g08240	5:4500046	T	C	Upstream
LOC_Os05g08240	5:4500365	C	T	Upstream
LOC_Os05g08250	5:4500887	A	G	Upstream
LOC_Os05g08250	5:4500934	T	C	Upstream
LOC_Os05g08250	5:4501009	C	T	Upstream
LOC_Os05g08250	5:4501070	G	T	Exon	Nonsynonymous
LOC_Os05g08250	5:4501466	C	A	Intron		2.38e-05
LOC_Os05g08250	5:4501479	A	G	Intron
LOC_Os05g08250	5:4501549	T	G	Intron
LOC_Os05g08250	5:4501597	C	T	Intron
LOC_Os05g08250	5:4501691	A	G	Intron
LOC_Os05g08250	5:4501709	A	G	Intron
LOC_Os05g08250	5:4501969	T	C	Exon	Synonymous
LOC_Os05g08250	5:4501973	C	T	Exon	Nonsynonymous
LOC_Os05g08250	5:4502172	C	T	Intron
LOC_Os05g08250	5:4502548	C	T	Intron
LOC_Os05g08250	5:4503244	T	C	Exon	Synonymous
LOC_Os05g08250	5:4503338	G	A	Exon	Nonsynonymous
LOC_Os05g08250	5:4503413	G	A	Exon	Nonsynonymous
LOC_Os05g08250	5:4503499	G	A	Exon	Synonymous	3.43e-05
LOC_Os05g08250	5:4503544	G	A	Exon	Synonymous
LOC_Os05g08250	5:4503571	A	G	Exon	Synonymous
LOC_Os05g08250	5:4503660	T	G	Downstream
LOC_Os05g08250	5:4503683	C	T	Downstream
LOC_Os05g08250	5:4503699	G	A	Downstream
LOC_Os05g08250	5:4503978	T	C	Downstream
LOC_Os05g08250	5:4504020	C	G	Downstream
LOC_Os05g08260	5:4504481	G	A	Downstream
LOC_Os05g08260	5:4504565	A	C	Downstream
LOC_Os05g08260	5:4504656	A	G	Downstream
LOC_Os05g08260	5:4504724	A	G	Downstream
LOC_Os05g08260	5:4504960	G	C	Downstream		5.16e-05
LOC_Os05g08260	5:4505634	G	T	Exon	Nonsynonymous
LOC_Os05g08260	5:4505772	C	T	Exon	Synonymous
LOC_Os05g08260	5:4505806	G	C	Exon	Nonsynonymous
LOC_Os05g08310	5:4535029	A	G	Upstream
LOC_Os05g08310	5:4535117	G	A	Upstream
LOC_Os05g08310	5:4535144	A	G	Upstream
LOC_Os05g08310	5:4535349	A	G	Upstream
LOC_Os05g08310	5:4535438	A	C	Upstream
LOC_Os05g08310	5:4535523	A	T	Upstream
LOC_Os05g08310	5:4535734	A	G	Upstream
LOC_Os05g08310	5:4535765	C	T	Upstream
LOC_Os05g08310	5:4536267	G	A	Upstream
LOC_Os05g08310	5:4541306	G	A	Upstream
LOC_Os05g08310	5:4541449	T	C	Upstream
LOC_Os05g08310	5:4541470	A	G	Upstream
LOC_Os05g08310	5:4541487	G	A	Upstream		8.83e-06
LOC_Os05g08310	5:4541573	A	C	Upstream
LOC_Os05g08310	5:4541720	T	G	Upstream
LOC_Os05g08320	5:4542276	T	A	Downstream
LOC_Os05g08320	5:4542283	G	A	Downstream
LOC_Os05g08320	5:4542392	T	C	Downstream
LOC_Os05g08320	5:4542402	G	A	Downstream
LOC_Os05g08320	5:4544175	G	A	Exon	Nonsynonymous
LOC_Os05g08320	5:4544180	A	C	Exon	Nonsynonymous
LOC_Os05g08320	5:4544390	C	T	Exon	Synonymous
LOC_Os05g08320	5:4544468	T	C	Intron
LOC_Os05g08320	5:4544521	C	T	Intron
LOC_Os05g08320	5:4544722	G	A	Exon	Nonsynonymous
LOC_Os05g08320	5:4544825	A	G	Intron
LOC_Os05g08320	5:4544969	A	G	Exon	Nonsynonymous
LOC_Os05g08320	5:4545071	T	C	Exon	Nonsynonymous
LOC_Os05g08320	5:4545191	G	A	Exon	Nonsynonymous
LOC_Os05g08330	5:4545357	G	T	Upstream
LOC_Os05g08330	5:4545373	A	T	Upstream
LOC_Os05g08330	5:4545495	G	A	Upstream
LOC_Os05g08330	5:4546118	T	G	Upstream
LOC_Os05g08330	5:4547960	C	T	Upstream
LOC_Os05g08340	5:4548557	G	A	Intron
LOC_Os05g08340	5:4548850	G	C	Intron
LOC_Os05g08340	5:4549469	C	T	Intron
LOC_Os05g08340	5:4549630	A	T	Intron
LOC_Os05g08340	5:4549688	A	G	Exon	Nonsynonymous
LOC_Os05g08340	5:4550105	T	G	Downstream
LOC_Os05g08350	5:4550260	C	A	Downstream
LOC_Os05g08350	5:4550994	G	T	Downstream		9.66e-05
LOC_Os05g08350	5:4551049	A	T	Downstream
LOC_Os05g08350	5:4551555	C	A	Exon	Nonsynonymous
LOC_Os05g08350	5:4552474	C	T	Intron
LOC_Os05g08350	5:4552535	G	A	Intron
LOC_Os05g08350	5:4552845	G	A	Intron
LOC_Os05g08350	5:4552878	A	G	Intron
LOC_Os05g08350	5:4553089	A	C	Intron
LOC_Os05g08350	5:4553294	C	T	Intron
LOC_Os05g08350	5:4553391	G	T	Intron		1.84e-05
LOC_Os05g08350	5:4553415	C	G	Intron		1.84e-05
LOC_Os05g08350	5:4553434	T	A	Intron		1.84e-05
LOC_Os05g08350	5:4553776	C	A	Intron
LOC_Os05g08350	5:4553817	A	G	Intron
LOC_Os05g08350	5:4553824	A	G	Intron		1.84e-05
LOC_Os05g08350	5:4554022	A	G	Intron
LOC_Os05g08350	5:4554113	G	A	Intron
LOC_Os05g08350	5:4554129	A	G	Intron
LOC_Os05g08350	5:4554591	C	A	Intron
LOC_Os05g08350	5:4554948	G	A	Intron		1.9e-05
LOC_Os05g08350	5:4555449	C	T	Intron
LOC_Os05g08350	5:4555992	A	G	Exon	Synonymous
LOC_Os05g08350	5:4556051	C	A	Exon	Nonsynonymous
LOC_Os05g08350	5:4556132	T	C	Exon	Nonsynonymous
LOC_Os05g08350	5:4556193	A	T	Exon	Stop_gained	8.83e-06
LOC_Os05g08350	5:4556770	G	A	Exon	Nonsynonymous
LOC_Os05g08350	5:4557768	T	G	Upstream
LOC_Os05g08350	5:4557889	G	T	Upstream
LOC_Os05g08350	5:4558140	T	C	Upstream
LOC_Os05g08350	5:4558220	T	G	Upstream
LOC_Os05g08350	5:4558412	C	T	Upstream
LOC_Os05g08350	5:4558437	G	A	Upstream
LOC_Os05g08350	5:4558555	A	G	Upstream
LOC_Os05g08350	5:4558908	G	A	Upstream
LOC_Os05g08350	5:4558909	C	T	Upstream
LOC_Os05g08350	5:4559222	C	T	Upstream
LOC_Os05g08350	5:4559987	C	T	Upstream
LOC_Os05g08360	5:4560293	G	A	Exon	Synonymous
LOC_Os05g08360	5:4560335	G	T	Exon	Synonymous
LOC_Os05g08360	5:4560396	A	T	Intron
LOC_Os05g08360	5:4560416	C	T	Intron		4.37e-06
LOC_Os05g08360	5:4560816	A	G	Intron
LOC_Os05g08360	5:4560875	T	G	Intron
LOC_Os05g08360	5:4560924	T	C	Intron
LOC_Os05g08360	5:4561218	G	A	Intron
LOC_Os05g08360	5:4561270	A	G	Intron
LOC_Os05g08360	5:4561367	C	A	Intron
LOC_Os05g08360	5:4561671	C	T	Intron
LOC_Os05g08360	5:4561699	G	T	Intron
LOC_Os05g08360	5:4562863	C	T	Downstream
LOC_Os05g08360	5:4563100	G	A	Downstream
LOC_Os05g08360	5:4563399	T	C	Downstream
LOC_Os05g08360	5:4563451	G	A	Downstream
LOC_Os05g08360	5:4563729	A	C	Downstream
LOC_Os05g08360	5:4563749	C	T	Downstream
LOC_Os05g08360	5:4563855	G	A	Downstream
LOC_Os05g08360	5:4563860	A	G	Downstream
LOC_Os05g08360	5:4563974	C	T	Downstream
LOC_Os05g08360	5:4564000	G	T	Downstream
LOC_Os05g08360	5:4564072	G	A	Downstream
LOC_Os05g08360	5:4564385	T	C	Downstream
LOC_Os05g08360	5:4564505	G	A	Downstream
LOC_Os05g08360	5:4564508	T	C	Downstream
LOC_Os05g08360	5:4564716	G	A	Downstream
LOC_Os05g08360	5:4564745	T	C	Downstream
LOC_Os05g08360	5:4564761	G	A	Downstream
LOC_Os05g08360	5:4564918	G	A	Downstream
LOC_Os05g08360	5:4564919	G	A	Downstream
LOC_Os05g08360	5:4564958	A	G	Downstream
LOC_Os05g08370	5:4565344	A	G	3'-prime UTR
LOC_Os05g08370	5:4565396	G	A	3'-prime UTR
LOC_Os05g08370	5:4565557	T	A	3'-prime UTR
LOC_Os05g08370	5:4565787	G	A	Exon	Synonymous
LOC_Os05g08370	5:4566426	A	T	Intron
LOC_Os05g08370	5:4566729	T	G	Exon	Synonymous	6.81e-05
LOC_Os05g08370	5:4567007	C	T	Intron
LOC_Os05g08370	5:4567008	G	A	Intron
LOC_Os05g08370	5:4567102	C	T	Exon	Synonymous
LOC_Os05g08370	5:4567360	T	G	Intron
LOC_Os05g08370	5:4568395	A	G	Intron
LOC_Os05g08370	5:4569194	C	T	Intron
LOC_Os05g08370	5:4569386	A	G	Intron
LOC_Os05g08370	5:4570248	A	C	Intron		6.06e-05
LOC_Os05g08370	5:4570890	G	A	Intron
LOC_Os05g08370	5:4570940	C	T	Intron
LOC_Os05g08370	5:4571015	T	C	Intron
LOC_Os05g08370	5:4571761	T	G	Upstream
