# Supplementary material for: Identifying the Quantitative Trait Locus and Candidate Genes of Traits Related to Milling Quality in Rice via a Genome-Wide Association Study
Source: Plants (Basel). 2024 May 11;13(10):1324. doi: 10.3390/plants13101324 (PMC11124788; doi:10.3390/plants13101324)
Supplement: Supplementary file 1 [file plants-13-01324-s001.zip › Table S7.xls]

## Sheet: Sheet1
Table S7. The Information related to the 173 rice accessions used in this study and the mean phenotype value of milling-quality-related traits in the E1 and E2 environments.
Code	Germplasm name	Origin	Sourcea	Q value		BRR		MRR		HMRR
				Q1	Q2	E1	E2	E1	E2	E1	E2
1	Longjing 22	Heilongjiang, China	SRX6454392	0.99999	1e-05	79.1701	81.1814	73.6576	73.1461	72.9191	69.8
2	Longjing 28	Heilongjiang, China	SRX6454389	0.987161	0.012839	79.1617	82.7359	74.4822	74.3546	51.236	42.99
3	Longjing 27	Heilongjiang, China	SRX6454390	0.99999	1e-05	79.3058	81.7662	73.8519	73.2146	71.6849	76.4
4	024248	Hunan, China	SRX509806	0.870257	0.129743	76.1541	76.5549	69.0025	69.9366	67.8296	64.22
5	Wuyunjing 21	Jiangsu,China	SRX6454492	0.963157	0.036843	73.9797	76.6512	72.386	72.0532	70.5688	70.83
6	Tijin	Jiangsu,China	SRX6454490	0.895311	0.104689	79.1697	80.548	75.3537	75.4906	56.7182	52.97
7	Zhongguo 91	Japan	SRX6454481	0.99064	0.00936	80.4329	82.8867	77.01	77.8242	74.0815	72.19
8	Kangbingyueguang	Jiangsu,China	SRX6454349	0.99999	1e-05	79.3297	79.8024	73.6227	73.0369	69.3918	62.61
9	Hongnong 5hao	Jiangsu,China	SRX6454370	0.99999	1e-05	76.1785	74.0738	68.001	68.3192	67.0654	61.71
10	Guihuahuang	Jiangsu,China	SRX509710	0.99999	1e-05	79.2552	81.3426	72.6158	72.2999	37.4347	39.4
11	Nannongjing 1R	Jiangsu,China	SRX6454430	0.711918	0.288082	75.2667	74.4425	70.4364	71.0767	68.004	46.79
12	Hongmangshajing	Jiangsu,China	SRX6454503	0.050614	0.949386	71.0359	70.2785	71.6193	71.965	69.6296	65.85
13	Wanhuangdao	Jiangsu,China	SRX6454488	0.99999	1e-05	78.1567	80.6792	72.0016	71.379	71.9618	75.25
14	Xudao 3hao	Jiangsu,China	SRX6454314	0.99999	1e-05	81.9379	84.1742	74.7451	74.1882	73.569	78.43
15	Youzhiyueguang	Jiangsu,China	SRX6454357	0.99999	1e-05	79.2479	81.0534	76.4351	76.0537	67.6242	63.61
16	Yuedao 68	Vietnam	SRX6454460	1e-05	0.99999	75.1186	77.731	69.0062	68.419	45.5309	48.95
17	Suyunuo	Jiangsu,China	SRX6454465	0.99999	1e-05	75.766	74.502	65.0339	64.489	63.4416	71.8
18	Longdao 8hao	Heilongjiang, China	SRX6454388	0.961066	0.038934	79.4022	79.9004	72.5299	71.8579	58.8845	61.99
19	Longdao 6hao	Heilongjiang, China	SRX6454416	0.96099	0.03901	76.427	74.4495	68.3557	68.7691	64.61	71.6
20	Qiutianxiaoding	Japan	SRX6454408	0.99999	1e-05	79.1568	80.769	73.8941	73.4954	70.9793	74.48
21	Zhenghan 2hao	Henan,China	SRX6454482	0.99999	1e-05	83.0739	82.4089	72.4115	72.4145	67.861	70.78
22	Xiangjing 9407	Jiangsu,China	SRX6454319	0.985873	0.014127	82.789	82.1212	73.302	73.6717	72.2885	66.12
23	Nongxiang 21	Hunan,China	SRX6454399	1e-05	0.99999	75.0443	73.2071	67.8856	67.8683	57.9013	56.61
24	Fengyouwan 8hao	Hunan,China	SRX6454500	1e-05	0.99999	72.2985	74.2826	67.1589	68.1536	58.0994	59.1
25	Xiangwanxian 17	Hunan,China	SRX6454317	0.89489	0.10511	73.2348	74.2193	67.9021	67.4134	60.4676	62
26	Shenlenuo	Jiangsu,China	SRX6454436	0.99999	1e-05	81.9223	80.1597	72.0359	72.7367	63.5329	63.1
27	Hongjiaozhan	Jiangsu,China	SRX6454504	0.077197	0.922803	74.5226	73.5762	67.1119	68.2911	60.066	70.24
28	Yuedao 37	Vietnam	SRX6454381	1e-05	0.99999	73.9559	73.6527	69.155	68.1454	66.4283	67.27
29	Sujing 353	Jiangsu,China	SRX6454469	0.99999	1e-05	82.1438	83.0197	73.9737	74.7541	69.6886	72.15
30	Wanjingnuo	Anhui,China	SRX6454487	0.99999	1e-05	79.5714	81.2206	72.8474	72.2843	67.5646	68.2
31	Nongxiang 26	Hunan,China	SRX6454419	1e-05	0.99999	73.0062	74.8551	68.5544	67.0888	63.4102	67.55
32	Yuedao 9	Vietnam	SRX6454457	1e-05	0.99999	71.1969	73.0112	66.919	66.0976	57.1843	61.5
33	Yandao 8hao	Jiangsu,China	SRX6454339	0.99999	1e-05	81.9446	84.2538	75.4237	74.0507	73.8692	69.1
34	Huaidao 11hao	Jiangsu,China	SRX6454371	0.99999	1e-05	80.8605	81.3336	75.1989	75.8587	72.3344	73.66
35	Nannongjing 004	Jiangsu,China	SRX6454429	0.99999	1e-05	83.1608	84.7679	73.2051	73.8442	68.7426	73.33
36	Zhen9424	Jiangsu,China	SRX6454478	0.99999	1e-05	82.215	83.2123	74.0812	74.2671	71.8345	75.23
37	Baikenuo	Jiangsu,China	SRX6454454	0.038284	0.961716	79.1113	77.8224	72.1681	72.2594	69.8587	64.53
38	Diantun502xuanzao	Yunnan,China	SRX6454327	1e-05	0.99999	77.7951	77.638	69.8924	74.0863	67.0052	69.9
39	Yuedao 41	Vietnam	SRX6454380	1e-05	0.99999	75.9031	74.1959	66.766	65.869	65.594	62.41
40	M1004	Jiangsu,China	SRX6454425	0.9244	0.0756	81.5962	83.4261	75.3877	75.2942	71.9053	70.39
41	Nongxiang 25	Hunan,China	SRX6454402	1e-05	0.99999	74.911	72.2615	66.4616	66.678	58.391	56.48
42	Longnuo 3hao	Heilongjiang, China	SRX6454394	0.989265	0.010735	79.2975	81.4861	74.1526	75.9659	68.7725	70.28
43	Mudanjiang 28	Heilongjiang, China	SRX6454432	0.946446	0.053554	79.7901	80.9114	72.5066	73.9504	70.6557	70.84
44	Yujing 6hao	Henan,China	SRX6454464	0.99999	1e-05	82.6515	82.4007	75.0927	75.3379	73.4969	73.27
45	Shengdao 808	Shanxi,China	SRX509795	0.99999	1e-05	84.5464	85.2351	75.4375	74.4187	70.5279	75.53
46	Yuedao 32	Vietnam	SRX6454382	1e-05	0.99999	71.4071	72.6422	67.9461	68.7168	66.7321	63.75
47	Yuedao 107	Vietnam	SRX6454358	0.068813	0.931187	75.5058	74.0757	68.4274	68.7842	67.1745	62.8
48	Yuedao 61	Vietnam	SRX6454384	1e-05	0.99999	76.3622	74.7146	68.7255	69.4274	67.8894	68.5
49	Yuedao 50	Vietnam	SRX6454376	1e-05	0.99999	76.5027	73.4197	67.4735	66.4853	61.0518	63.52
50	Yuedao 109	Vietnam	SRX6454360	1e-05	0.99999	74.7525	72.9411	69.4902	69.5948	68.1935	72.53
51	Longjing 20	Heilongjiang, China	SRX6454385	0.99999	1e-05	79.036	80.4861	72.4014	72.0002	69.4943	67.72
52	Xiangchuanwuxinbaimi	Jiangsu,China	SRX6454485	0.211254	0.788746	83.468	81.8421	73.6079	73.4617	71.957	70.2
53	Jindao 1007	Tianjin,China	SRX6454344	0.988307	0.011693	81.1361	80.3278	71.9357	71.9618	69.2846	65.41
54	Zaijinjing	Jiangsu,China	SRX6454462	0.99999	1e-05	79.6435	79.343	71.8052	71.5287	71.3277	76.71
55	Malaihong	Jiangsu,China	SRX6454426	0.306333	0.693667	70.56	70.4754	66.5601	65.925	65.6812	64.59
56	Nannongjing 3786	Jiangsu,China	SRX509809	0.99999	1e-05	81.5414	79.761	72.7504	73.3815	71.7773	74.38
57	Wuyunjing 8hao	Jiangsu,China	SRX6454491	0.99999	1e-05	81.83	81.5637	73.1225	73.5037	70.6795	69.45
58	Yuzhenxiang	Hunan,China	SRX6454461	0.428729	0.571271	71.4065	73.7552	68.7458	67.858	63.9559	65.6
59	Yuedao 24	Vietnam	SRX6454353	1e-05	0.99999	74.7723	75.4921	64.2857	64.5347	61.9841	68.34
60	Yuedao 3	Vietnam	SRX6454354	1e-05	0.99999	71.3199	72.9347	67.9601	68.2525	65.2339	66.43
61	Yuedao 43	Vietnam	SRX6454379	0.047707	0.952293	76.3783	72.8036	67.8932	68.9938	64.772	69.2
62	Yuedao 48	Vietnam	SRX6454378	1e-05	0.99999	75.7853	74.0605	68.1917	68.9965	66.3017	62.63
63	Yuedao 49	Vietnam	SRX6454377	1e-05	0.99999	75.9471	74.4303	68.7171	68.8366	65.6913	70.22
64	Yuedao 13	Vietnam	SRX6454362	1e-05	0.99999	76.333	74.3119	69.4715	70.1478	65.4453	69.68
65	Zhognzuo 93	Japan	SRX509833	0.99999	1e-05	83.0933	81.9519	72.2678	71.3353	71.6315	70.85
66	Xudao 5hao	Jiangsu,China	SRX6454312	0.99999	1e-05	82.0377	82.6938	73.065	73.9505	72.0902	69.85
67	Di glu dao	Jiangsu,China	SRX6454328	0.99999	1e-05	77.9231	76.2201	67.5566	66.8729	64.5631	71.05
68	Huaidao 8hao	Jiangsu,China	SRX6454368	0.99999	1e-05	78.3196	80.5559	71.9282	71.4852	70.4172	70.12
69	Dongzheng 1640	Jiangsu,China	SRX6454330	0.99999	1e-05	78.6398	77.6618	70.2279	71.1077	69.4127	75.23
70	Yanjing 8hao	Jiangsu,China	SRX6454335	0.99999	1e-05	81.3711	80.5771	70.5567	70.5054	69.7218	73.18
71	Huifeng 2	Jiangsu,China	SRX6454372	0.99999	1e-05	82.6338	79.349	70.4834	70.9166	68.376	72.98
72	Yandao 9hao	Jiangsu,China	SRX6454334	0.99999	1e-05	81.5031	80.5207	71.6641	72.1026	70.7705	72.89
73	Lianjing 4hao	Jiangsu,China	SRX6454424	0.988719	0.011281	80.2991	79.1826	71.3228	71.8814	70.7658	71.66
74	Huifeng 1	Jiangsu,China	SRX6454365	0.99999	1e-05	82.4872	80.6959	71.9484	71.6332	70.855	75.49
75	Sihao 4280	Jiangsu,China	SRX6454472	0.99999	1e-05	83.0287	81.0765	70.8404	75.9976	65.2173	71.71
76	Sihao 4330	Jiangsu,China	SRX6454473	0.99999	1e-05	83.013	83.4988	74.8004	74.6683	70.836	71.45
77	Sihao 4259	Jiangsu,China	SRX6454471	0.980065	0.019935	81.1077	80.9781	69.7614	70.4526	69.1054	67.28
78	Zhengdao 18	Henan,China	SRX6454479	0.99999	1e-05	82.0973	81.8663	69.5868	70.8978	67.2999	70.98
79	Jingnuo 330	Anhui,China	SRX6454350	0.99999	1e-05	80.9476	78.6442	70.113	71.0394	68.5022	71.49
80	Zhongjing 212	Jiangsu,China	SRX6454476	0.977194	0.022806	82.4584	79.3917	68.8672	68.6824	68.229	72.27
81	Wuyunjing 21hao	Jiangsu,China	SRX6454492	0.99999	1e-05	80.5765	77.4149	69.8409	69.4571	55.6275	56.38
82	Huajing 6hao	Jiangsu,China	SRX6454367	0.99999	1e-05	81.0517	79.4223	68.1275	68.1362	60.996	63.19
83	Yangfujing 8hao	Jiangsu,China	SRX6454337	0.99999	1e-05	80.7736	78.4314	70.1656	70.3258	57.8357	55.54
84	Zhendao 99	Jiangsu,China	SRX6454477	0.99999	1e-05	83.0003	81.6786	72.488	72.7767	50.1595	56.85
85	Ningjing 2hao	Jiangsu,China	SRX6454396	0.99999	1e-05	82.0933	78.2777	70.679	71.4515	48.403	48.71
86	Huajing 5hao	Jiangsu,China	SRX6454366	0.884833	0.115167	80.1558	79.5176	70.9786	70.7221	59.8104	47.31
87	Zhongjing 9677	Jiangsu,China	SRX6454506	0.99999	1e-05	79.6862	79.179	68.9693	68.795	67.8947	70.83
88	Yangfujing 7hao	Jiangsu,China	SRX6454338	0.99999	1e-05	80.1191	80.0496	67.957	67.7997	62.7303	56.3
89	Yuedao 12	Vietnam	SRX6454361	1e-05	0.99999	77.2969	78.8076	65.5081	64.6703	57.9379	64.9
90	Yuedao 62	Vietnam	SRX6454383	1e-05	0.99999	74.8948	71.0174	65.5663	65.0167	62.6253	59.06
91	Wunuoyihao	Jiangsu,China	SRX6454493	0.99999	1e-05	78.2147	80.6979	72.5861	71.5803	51.2941	58.9
92	Yuedao 66	Vietnam	SRX6454459	1e-05	0.99999	78.0195	76.806	70.3805	71.2965	65.2658	60.12
93	Wumangyedao	Shanghai,China	SRX6454494	0.99999	1e-05	80.706	80.8765	73.5657	71.7916	57.2112	60.71
94	Haobuka	Jiangsu,China	SRX6454496	1e-05	0.99999	78.6271	77.9186	68.2012	68.4811	65.6835	69.69
95	Yuedao 22	Vietnam	SRX6454363	1e-05	0.99999	75.3545	75.2124	68.3649	68.6523	62.8943	74.33
96	Jianongnuo 2hao	Jiangsu,China	SRX6454341	0.99999	1e-05	81.1036	81.8866	70.8328	70.0966	38.1863	23.5
97	Xudao 4hao	Jiangsu,China	SRX6454311	0.99999	1e-05	80.5254	83.335	73.4443	73.89	61.0876	73.6
98	Sihao 4040	Jiangsu,China	SRX6454439	0.99999	1e-05	81.2844	82.6375	72.3537	72.009	65.1196	61.15
99	Yanjing 9hao	Jiangsu,China	SRX6454332	0.99999	1e-05	85.2302	87.0334	76.1868	76.6796	66.244	61.4
100	Sihao 4081ck	Jiangsu,China	SRX6454441	0.95145	0.04855	79.145	79.6854	71.116	71.1453	65.551	64.79
101	Sihao 4041	Jiangsu,China	SRX6454442	0.983193	0.016807	82.5637	81.7614	71.3608	71.9153	69.8882	68.38
102	Sihao 4031	Jiangsu,China	SRX6454440	0.76435	0.23565	81.7057	80.1068	73.2042	74.2151	71.9514	74.73
103	Wandao 68	Anhui,China	SRX6454489	0.989978	0.010022	80.3353	77.0723	69.6808	69.8897	54.4778	59.86
104	Wuxiang 99-8	Jiangsu,China	ERS039280	0.99999	1e-05	84.1221	82.7904	74.4966	74.9581	58.4309	61.48
105	Zhongjing 131	Jiangsu,China	SRX6454483	0.99999	1e-05	82.9781	83.5407	74.5047	74.7781	50.2494	51.26
106	Ningjinghui 260	Jiangsu,China	SRX6454398	0.99999	1e-05	81.1913	82.5574	73.6684	73.9601	64.8511	69.89
107	Ningjinghui 237	Jiangsu,China	SRX6454395	0.894106	0.105894	79.8949	78.8838	70.358	71.3221	67.9895	66.12
108	Sihao 4029	Jiangsu,China	SRX6454437	0.99999	1e-05	81.0741	80.4531	71.6243	70.1316	64.4056	50.35
109	Ludao	Jiangsu,China	SRX6454427	0.99999	1e-05	78.7016	79.5519	70.6799	71.4213	46.6429	45.1
110	Yangfujing 4901	Jiangsu,China	SRX6454333	0.99999	1e-05	82.3047	80.835	72.9225	73.5385	71.2724	74.29
111	Yandao 6hao	Jiangsu,China	SRX6454340	0.951457	0.048543	82.3566	81.355	72.2259	72.6546	66.8267	70.02
112	Cbao	Anhui,China	SRX6454323	0.89353	0.10647	81.0673	79.8378	70.769	70.9145	68.8262	66.8
113	Zhendao 10hao	Jiangsu,China	SRX6454480	1e-05	0.99999	79.8076	79.1943	69.7436	70.4536	63.053	78.31
114	Baoxintaihuqing	Jiangsu,China	SRX6454453	0.363107	0.636893	79.1027	78.7836	72.2006	72.2612	71.2672	59.79
115	Huaidao 9hao	Jiangsu,China	SRX6454369	0.951659	0.048341	81.9496	83.1442	74.9952	74.9053	73.2422	79.48
116	Xiaobaidao	Jiangsu,China	SRX6454318	0.99999	1e-05	81.7157	82.3892	73.4254	72.8608	59.8353	63.44
117	Yaxuenuo	Jiangsu,China	SRX6454331	0.99999	1e-05	83.61	83.5159	76.747	75.33	68.0082	73.95
118	Yangguang 200	Jiangsu,China	SRX6454336	0.99999	1e-05	83.0861	84.6464	74.145	75.1406	68.9321	72.57
119	Zaoshirihuangdao	Jiangsu,China	SRX6454456	0.99999	1e-05	83.4	82.1542	74.2647	74.815	73.9865	69.89
120	Luohanhuang	Jiangsu,China	SRX6454428	0.99999	1e-05	81.76	81.9127	74.0217	73.94	73.7432	68
121	Xudao 2hao	Jiangsu,China	SRX509826	0.850944	0.149056	84.2426	83.8612	73.6718	72.6887	65.4501	66.8
122	Xudao 9201B	Jiangsu,China	SRX509712	0.99999	1e-05	81.1009	80.1502	71.8736	71.9035	71.2579	71.59
123	Ebusinuodao	Zhejiang, China	SRX509813	0.99999	1e-05	83.3501	83.6809	75.8588	75.9499	72.8211	70.58
124	Yueguang	Japan	SRX6454458	0.99999	1e-05	83.0142	83.3586	64.8208	64.8178	62.0014	58.74
125	Yimuhu	Jiangsu,China	SRX6454356	1e-05	0.99999	83.3506	81.8015	75.1847	76.0277	71.0289	68.34
126	Qingkong	Jiangsu,China	SRX6454407	0.99999	1e-05	81.1006	82.7669	75.9492	75.2527	67.46	67.18
127	RT61	Japan	SRX6454412	0.99999	1e-05	82.0879	83.3364	74.7276	74.6366	69.2548	71.02
128	IL38	Japan	SRX6454346	0.99999	1e-05	81.859	80.3955	71.2012	71.8867	67.6604	69.5
129	Liuyezhan	Hubei,China	SRX509786	1e-05	0.99999	81.2392	81.2392	72.5765	72.5765	60.9845	55.98
130	Zaoxian 14	Anhui, China	SRX510025	0.018444	0.981556	77.6811	75.9072	69.6214	70.5625	67.4799	68.77
131	Xu91075	Jiangsu,China	SRX6454316	1e-05	0.99999	79.27	78.7868	70.3654	69.965	67.7435	72.47
132	Xudao 25-7	Jiangsu,China	SRX6454313	0.99999	1e-05	82.3306	83.0469	76.645	76.0459	72.1577	73.11
133	Qing7	Jiangsu,China	SRX6454403	1e-05	0.99999	78.9824	78.5408	72.1169	72.4749	70.2672	69.73
134	Sihao 4141	Jiangsu,China	SRX6454443	0.99999	1e-05	81.8476	83.5585	75.7854	74.7021	69.4229	72.44
135	SH189	Jiangsu,China	SRX6454409	0.534521	0.465479	81.8589	80.8797	73.3063	74.2643	69.8078	68.31
136	SHN1	Jiangsu,China	SRX6454438	1e-05	0.99999	78.8784	76.9071	70.158	70.2645	69.3218	65.39
137	Suwujing	Jiangsu,China	SRX6454470	1e-05	0.99999	79.1122	78.2249	70.8534	71.6187	67.0788	66.83
138	9522B	Jiangsu,China	SRX6454449	0.99999	1e-05	84.5799	83.84	73.9129	73.552	67.7406	73.21
139	863B	Jiangsu,China	SRX6454450	0.978201	0.021799	84.8495	83.2175	74.1808	73.8097	46.8127	57.15
140	Biaojiyongzijing	Jiangsu,China	SRX6454446	0.922771	0.077229	78.705	78.4325	68.254	68.55	64.9008	63.39
141	Zigu	Jiangsu,China	SRX6454508	0.059563	0.940437	76.3747	76.8982	69.3038	70.3543	64.1145	68.1
142	Jiangpuchangliheimidao	Jiangsu,China	SRX6454342	0.14841	0.85159	77.8253	76.0048	67.1906	67.9265	63.0322	58.55
143	A7444	Jiangsu,China	SRX6454452	0.89154	0.10846	76.8387	73.8473	66.2134	66.1289	57.9839	59.3
144	Xiepihuang	Jiangsu,China	SRX6454315	0.99999	1e-05	81.6402	80.9892	73.0112	73.3006	62.5761	61.18
145	Shengtangqing	Jiangsu,China	SRX6454413	0.168638	0.831362	75.4534	78.1312	71.69	71.765	69.3244	66.96
146	Chuan 6xian	Sichuan,China	SRX6454326	1e-05	0.99999	77.4531	78.7787	71.4797	71.0349	69.6697	69.77
147	Chuan 5xian	Sichuan,China	SRX6454325	1e-05	0.99999	77.0475	78.4313	71.7183	70.7345	68.7003	69.42
148	Shufeng 101	Sichuan,China	SRX509694	1e-05	0.99999	79.433	80.6493	74.0013	74.1801	69.4737	65.75
149	Chengnongshuijing	Sichuan,China	SRX509708	1e-05	0.99999	77.1563	77.7955	68.7585	68.4929	56.5617	53.1
150	Xiangxiandao 10hao	Hunan,China	SRX6454486	0.057773	0.942227	78.9512	79.1724	71.6731	72.3295	67.0192	63.48
151	Ⅱ-32B	Hunan,China	SRX6454373	0.029498	0.970502	80.0893	78.6534	72.5376	72.8338	71.8825	70.4
152	Chenwan 3hao	Hunan, China	SRX509833	1e-05	0.99999	80.1498	78.2662	70.292	70.571	53.1546	57.39
153	Xiangaizao 10hao	Hunan, China	SRX509679	1e-05	0.99999	79.0149	77.7888	70.014	70.9019	64.6651	64.13
154	Yuetai B	Guangdong,China	SRX6454463	0.008927	0.991073	79.1602	79.4111	71.4342	71.6107	70.0816	71.13
155	Qimiaoxiang 2hao	Guangdong,China	SRX6454404	1e-05	0.99999	77.7486	78.0959	71.0991	71.378	67.2032	65.92
156	Shengyou 2hao	Guangdong,China	SRX6454414	0.042138	0.957862	73.8836	75.8154	66.9252	67.1336	64.3994	67.98
157	Guichao 2hao	Guangdong,China	SRX509700	1e-05	0.99999	80.1429	79.3357	70.9626	70.6032	64.5155	69.8913
158	Minghui 63	Fujian,China	SRX6454431	1e-05	0.99999	78.4081	77.888	58.9918	59.8443	58.2177	55.5833
159	Longtepu B	Fujian,China	SRX6454393	1e-05	0.99999	75.9001	76.4663	69.8269	70.2533	67.0631	59.24
160	Hainanxian R	Hainan,China	SRX6454497	0.020042	0.979958	78.4086	78.9065	71.6103	72.0992	63.4204	57.04
161	Zajiaohaigu	Hainan,China	SRX6454455	0.011464	0.988536	80.5996	80.4256	71.4342	71.7079	49.9718	45.12
162	Nuohangu	Yunnan,China	SRX6454401	0.912339	0.087661	80.6413	80.1434	69.3703	69.1333	48.3207	49.32
163	Lincangwazudiquhangu	Yunnan,China	SRX6454417	0.911317	0.088683	80.2011	81.494	71.0522	71.8256	57.9551	56.62
164	Yuedao 55	Vietnam	SRX6454375	1e-05	0.99999	77.1463	78.9387	71.918	72.8308	70.4059	70.76
165	Yuedao 108	Vietnam	SRX6454359	0.06996	0.93004	81.5767	80.6279	72.7201	72.0445	64.8517	62.3
166	IR112	Philippines	SRX6454345	1e-05	0.99999	79.0377	78.3756	71.1278	71.3159	53.6739	56.44
167	IR64	Philippines	SRX6454347	1e-05	0.99999	78.9719	79.3417	73.0767	72.1499	69.8051	71.74
168	Arias	Indonesia	SRX6454451	0.035517	0.964483	78.6274	78.8766	71.7293	72.5647	65.7724	65.33
169	CAMOR	Indonesia	SRX6454322	0.825085	0.174915	82.0876	81.1869	69.3195	69.0171	57.3121	59.24
170	Gendjah Gempol	Indonesia	SRX6454499	0.792601	0.207399	82.4454	81.3816	71.2982	70.9957	29.0006	25.71
171	BULUH BAWU	Indonesia	SRX6454321	0.848138	0.151862	71.2049	70.4618	64.172	64.9733	47.1338	37.13
172	Cailiao 1	Indonesia	SRX6454406	0.99999	1e-05	83.3219	83.446	75.139	75.1367	68.2397	71.5396
173	Cailiao 2	Indonesia	SRX6454411	0.99999	1e-05	80.561	78.8792	70.2364	70.9935	58.7326	60.5115
a ERS and SRX indicated the NCBI sequence Read Archive (SRA) accession number.
