# Supplementary material for: Identifying the Quantitative Trait Locus and Candidate Genes of Traits Related to Milling Quality in Rice via a Genome-Wide Association Study
Source: Plants (Basel). 2024 May 11;13(10):1324. doi: 10.3390/plants13101324 (PMC11124788; doi:10.3390/plants13101324)
Supplement: Supplementary file 1 [file plants-13-01324-s001.zip › Table S8.xls]

## Sheet: Sheet1
Table S8. Meteorological data from sowing to harvest of 173 rice materials in two environments.
Year	Month	Day	Maximum temperature	Minimum temperature	Rainfall	Solar radiation
2021	5	1	27.7	15.9	0	25.5272
2021	5	2	23.9	16.4	0	23.709
2021	5	3	28.3	14.7	5.8	18.6435
2021	5	4	22.4	16.3	26.6	10.8785
2021	5	5	26.8	13.9	0	24.1171
2021	5	6	25.4	18.2	0	4.81732
2021	5	7	27	16.7	0	23.2944
2021	5	8	30.7	17.7	0	23.7447
2021	5	9	32.6	22.3	0	27.2855
2021	5	10	32.9	23.7	1.8	23.2918
2021	5	11	26.2	19	25.3	4.92544
2021	5	12	22.1	18.1	0.1	4.94616
2021	5	13	26.6	19.3	0	8.08287
2021	5	14	29.1	22.2	3	12.5977
2021	5	15	28.8	21.6	31	9.50362
2021	5	16	23.9	14.6	10.2	5.02593
2021	5	17	23	13.4	6.4	19.175
2021	5	18	23.8	16.2	0	8.406
2021	5	19	21.2	17	8.3	5.08242
2021	5	20	22.6	16.8	3.6	5.69237
2021	5	21	27.8	18.5	0	16.9726
2021	5	22	29.4	21.2	0	16.0192
2021	5	23	26	19.3	4.6	6.34225
2021	5	24	28.8	19.7	0	16.4824
2021	5	25	30.4	22.2	0	16.7136
2021	5	26	26.7	18.5	46.8	5.20282
2021	5	27	27.7	19.8	0	19.7656
2021	5	28	27.8	22.8	0	6.83042
2021	5	29	27.9	21.5	0	16.8361
2021	5	30	31.4	22	0	24.8649
2021	5	31	31.9	23.2	0	13.6886
2021	6	1	32.2	22.2	0	16.0612
2021	6	2	31.5	24.5	0	8.71212
2021	6	3	26.3	18.5	23.9	4.74896
2021	6	4	28.2	16.4	0.7	26.1448
2021	6	5	31.4	19.8	0	29.4737
2021	6	6	32.6	22	0	29.3651
2021	6	7	34.1	23.1	0	20.6031
2021	6	8	31.9	22.7	0	15.8446
2021	6	9	34.7	24.6	0	18.788
2021	6	10	29.9	24.7	0.1	4.90441
2021	6	11	32.7	23.2	0	18.8911
2021	6	12	32.2	25.7	0.8	5.91802
2021	6	13	27.2	24.6	29.1	6.71949
2021	6	14	32.9	25.6	0	11.6219
2021	6	15	33.8	27.9	8.1	14.1963
2021	6	16	28.4	24.9	8.5	5.02593
2021	6	17	29.1	25.6	0	5.04508
2021	6	18	25.6	21.3	12.7	5.06391
2021	6	19	23.5	20.1	7.1	6.46092
2021	6	20	27.8	20.3	0	13.977
2021	6	21	30.8	21	0	18.1581
2021	6	22	31.3	20	0	30.662
2021	6	23	32.4	20.8	0	25.9614
2021	6	24	33.1	24.2	0	21.8408
2021	6	25	30.3	24.4	1.7	7.17402
2021	6	26	28.9	23.7	0.8	5.20282
2021	6	27	27.9	24.7	7.1	6.01578
2021	6	28	31.4	25	0.2	19.201
2021	6	29	32.7	22.8	0	25.6259
2021	6	30	31.3	25.8	0	7.86434
2021	7	1	31.2	24.8	0	8.48253
2021	7	2	26.5	24.8	15.3	5.29294
2021	7	3	27.3	23.6	32.2	5.7081
2021	7	4	26.1	22.7	34.9	5.32025
2021	7	5	28.5	23.3	7.4	5.53445
2021	7	6	32.9	25	2.7	11.7865
2021	7	7	34.5	23.8	11.9	13.6178
2021	7	8	28.8	22.1	4.4	5.57233
2021	7	9	31.8	23.4	1	14.463
2021	7	10	32	27.1	0	13.0681
2021	7	11	34.7	28.1	0	16.521
2021	7	12	33.3	28.4	0	17.9558
2021	7	13	34.1	28	0	12.7125
2021	7	14	35.6	28.6	0	24.2725
2021	7	15	36.7	27.8	0	27.3346
2021	7	16	33.4	27.5	0	9.1053
2021	7	17	27.9	23.3	25.6	5.46379
2021	7	18	30	23.8	17	13.1879
2021	7	19	33.2	24.1	0	14.4192
2021	7	20	34.4	25.3	0	24.7978
2021	7	21	32.9	27	0	27.8652
2021	7	22	31.9	25.1	0	19.5414
2021	7	23	32.8	25.9	0	18.5367
2021	7	24	31.5	25	1.5	13.6616
2021	7	25	30.6	25	1.9	8.37441
2021	7	26	28	24.8	4.7	5.52816
2021	7	27	26.4	25.4	32.8	5.53352
2021	7	28	27.9	24.7	19.6	6.15032
2021	7	29	32.1	24.3	0.5	16.7631
2021	7	30	34.1	24.7	0	29.0143
2021	7	31	35.8	26.1	0	27.1878
2021	8	1	35.5	25.9	0	27.6053
2021	8	2	33.9	26.8	0	23.3252
2021	8	3	33.3	26.5	0	22.515
2021	8	4	32.9	26.7	0	16.1874
2021	8	5	33.3	26.7	0	17.8263
2021	8	6	33.6	25.6	0	26.6184
2021	8	7	33.3	26.5	0	22.5348
2021	8	8	33.8	24.8	0	21.7203
2021	8	9	30.6	24.5	0	5.57031
2021	8	10	30.2	25	5.5	5.57059
2021	8	11	29.6	25.8	26.3	7.61548
2021	8	12	26.8	24.9	151.9	5.57004
2021	8	13	25.4	21.4	38.2	5.56922
2021	8	14	24.8	21.3	11.9	5.56803
2021	8	15	25.3	22.8	5.7	5.56646
2021	8	16	25.8	23.5	6.7	5.56453
2021	8	17	30.9	23	0.1	20.901
2021	8	18	32.5	22.8	0	23.3516
2021	8	19	32.3	23.4	0	23.9607
2021	8	20	29.9	25.4	20	5.55309
2021	8	21	31.2	24.3	12.1	15.3629
2021	8	22	32	24.7	0	10.4513
2021	8	23	31.9	25.9	25.6	6.15376
2021	8	24	26.6	22	41.9	5.53568
2021	8	25	30.8	21.8	4.9	19.2192
2021	8	26	30.8	21.7	3.7	9.2015
2021	8	27	24.2	21.6	0	5.5187
2021	8	28	29.5	22.1	0	11.4328
2021	8	29	32.9	23.7	0	13.4652
2021	8	30	34.7	25.6	0	22.0245
2021	8	31	36.3	26.4	0	22.8268
2021	9	1	32.3	25.3	0	15.2688
2021	9	2	28.3	24.2	0	7.10489
2021	9	3	29.8	23.6	0	8.72508
2021	9	4	33	25.3	0	10.7505
2021	9	5	30.1	23.4	0	6.26141
2021	9	6	26.8	22.2	0	7.2681
2021	9	7	25.6	21.7	0	6.03725
2021	9	8	30	20.5	0	19.8401
2021	9	9	32.5	23.7	0	17.3837
2021	9	10	33.8	23.8	0	26.8991
2021	9	11	32.6	22.6	0	22.8174
2021	9	12	30.8	24.2	0	17.7277
2021	9	13	29.9	23.6	0	7.38253
2021	9	14	30.6	22.6	0	15.6597
2021	9	15	29.8	20	0	24.3259
2021	9	16	30.4	21.1	0	25.1021
2021	9	17	31	19.8	0	21.8421
2021	9	18	31.6	21.5	0	25.8403
2021	9	19	34.6	23.5	0	23.7912
2021	9	20	30.9	18	54.6	12.9
2021	9	21	31.6	19.8	0	27.9354
2021	9	22	33.8	22.9	0	27.8921
2021	9	23	34.9	21.1	0	26.4453
2021	9	24	33	23.7	0	21.6001
2021	9	25	32.8	23.2	0	15.9675
2021	9	26	34.6	23.1	0	26.308
2021	9	27	29.1	23.3	0	12.1171
2021	9	28	31.9	22.9	0	18.6516
2021	9	29	27.7	20.5	36.6	5.50651
2021	9	30	28.9	19	0	22.1395
2021	10	1	31.6	20	0	26.2476
2021	10	2	32.5	21.1	0	26.1911
2021	10	3	33.6	22.3	0	25.9359
2021	10	4	34.6	25.1	0	26.0735
2021	10	5	28.3	19	0	4.99257
2021	10	6	25	17.5	0	11.4417
2021	10	7	19.7	14.9	0	4.95097
2021	10	8	17.8	15	0	4.92968
2021	10	9	21	16.7	0.1	4.90808
2021	10	10	19.9	15.1	1.3	4.88616
2021	10	11	18.9	11.8	5.3	5.44569
2021	10	12	22.5	14	0	24.574
2021	10	13	18.2	16.1	1.5	4.81858
2021	10	14	20.2	17.6	2.3	4.79545
2021	10	15	18.6	15.5	9.5	4.77204
2021	10	16	15.9	12.4	32.9	4.74834
2021	10	17	16.2	7.8	0	17.7103
2021	10	18	17.2	10.1	0	6.98535
2021	10	19	16.5	9.5	0	4.67558
2021	10	20	14.2	9.5	17	4.6508
2021	10	21	16.1	9	3.7	11.6102
2021	10	22	17.2	9	0	8.74065
2021	10	23	19.7	9.3	0	19.0201
2021	10	24	21.8	9.7	0	20.444
2021	10	25	21.9	10.1	0	14.5879
2021	10	26	23	9.9	0	12.6704
2021	10	27	22.5	14.4	0.2	7.98783
2021	10	28	22.3	13.6	0	12.1919
2021	10	29	22.8	11.2	0	18.9389
2021	10	30	24.2	11.5	0	19.5917
2021	10	31	23.3	12.4	0	16.2236
2022	5	1	21.2	11.5	0	15.8719
2022	5	2	25.9	12.7	0	25.987
2022	5	3	28.3	15.3	0	27.5894
2022	5	4	29.3	16.2	0	28.4348
2022	5	5	29.4	17.9	0	28.8998
2022	5	6	31.2	16.9	0	28.9815
2022	5	7	29.6	18.3	0	16.5661
2022	5	8	23.7	18.3	0	4.86146
2022	5	9	21.1	15.4	1.1	4.88309
2022	5	10	19.2	15.9	0	5.29151
2022	5	11	18.4	16.6	0.5	4.92544
2022	5	12	23	16.6	0.2	5.3349
2022	5	13	24.8	18.3	0	11.9782
2022	5	14	22.2	15.5	0	5.57213
2022	5	15	23.3	15.2	0	9.50362
2022	5	16	25.5	14	0	25.3989
2022	5	17	29.2	15.7	0	27.8099
2022	5	18	27.7	17.9	0	7.22644
2022	5	19	23.2	17	4.3	5.08242
2022	5	20	25.5	16.5	0.2	11.4127
2022	5	21	29.1	16.1	0	25.8633
2022	5	22	29.1	18.8	0	12.2595
2022	5	23	29.4	20.9	0	21.6016
2022	5	24	30	18.5	0	28.1916
2022	5	25	32.2	19.7	0	27.0481
2022	5	26	28	18.6	3.3	16.3474
2022	5	27	29.2	19	0	10.2005
2022	5	28	25.1	21.1	1.9	5.23422
2022	5	29	29.9	21	0.2	15.0381
2022	5	30	30.5	21.7	0.1	10.4644
2022	5	31	31.7	20.1	0	18.6945
2022	6	1	29.2	24.7	1.1	10.3342
2022	6	2	32.5	22.6	0	14.2675
2022	6	3	30.9	25	0.2	6.98545
2022	6	4	30.2	25.2	13.8	5.50942
2022	6	5	29.2	24.5	41.9	6.01303
2022	6	6	33.2	22.5	0	22.5497
2022	6	7	30.4	21.6	0	22.9768
2022	6	8	31.3	22.3	0	22.3381
2022	6	9	33.3	22.7	0	20.6473
2022	6	10	31.3	24.4	0	23.3484
2022	6	11	28.4	19.8	0	18.1767
2022	6	12	26	20.7	1.1	4.19705
2022	6	13	29.2	19.8	0.4	14.7072
2022	6	14	30.4	21.3	0	20.6476
2022	6	15	33.4	21.5	0	26.0171
2022	6	16	33.8	25.4	0	25.7118
2022	6	17	33.9	25	0	25.4073
2022	6	18	34.1	25	0	20.7177
2022	6	19	31.2	25.6	0	8.51907
2022	6	20	33.9	23.6	0	22.3278
2022	6	21	33.1	24.2	18.6	10.4069
2022	6	22	32	26.4	0	12.1617
2022	6	23	32.6	26.1	0	6.8263
2022	6	24	30.3	24.8	5.7	11.3608
2022	6	25	33.8	24.8	0	15.5213
2022	6	26	34.5	28.3	0	21.2546
2022	6	27	33.5	28.2	0	11.1502
2022	6	28	31.4	25.5	7.6	8.83862
2022	6	29	33.8	25.8	0	20.8802
2022	6	30	32	25.8	0	15.5303
2022	7	1	35.5	26	0	20.6296
2022	7	2	35	27.4	0	17.5298
2022	7	3	35.1	27.1	0	13.0626
2022	7	4	34.3	26.5	0	4.31158
2022	7	5	34.7	26.6	4.8	10.1256
2022	7	6	32.7	26.6	8.7	4.55028
2022	7	7	33.4	25.9	8	11.5122
2022	7	8	34.2	28.2	0	15.5195
2022	7	9	35.4	26.8	15.1	12.2629
2022	7	10	36.4	28.5	1.2	21.0004
2022	7	11	37.2	30	0	21.9082
2022	7	12	37.2	29.8	0	16.0102
2022	7	13	37.4	29.5	0	18.2563
2022	7	14	37.8	29.5	0	16.8263
2022	7	15	38.3	29.6	0	17.1536
2022	7	16	37.1	30.4	0	13.5824
2022	7	17	35.9	27.3	4.4	4.60515
2022	7	18	34.6	25.6	2	18.5224
2022	7	19	34.8	26.8	0	14.597
2022	7	20	32.8	25.7	0	5.5103
2022	7	21	31.9	23.9	20.3	14.3134
2022	7	22	36	27.1	0	25.2649
2022	7	23	33.6	26.2	0	9.42002
2022	7	24	33.6	24.5	0	20.0264
2022	7	25	35.6	25.4	0.1	14.1104
2022	7	26	31.6	24.1	4.9	16.2774
2022	7	27	36	25.4	0	23.4853
2022	7	28	37.8	27.4	0	18.8911
2022	7	29	29.6	23.1	22.5	11.1661
2022	7	30	34.4	25.2	0	12.173
2022	7	31	33.8	25.4	6.4	16.5008
2022	8	1	35.6	25.4	0	22.0175
2022	8	2	36.9	26.3	0	27.7496
2022	8	3	37.3	27.4	0	20.1562
2022	8	4	36.6	28.9	0	28.4585
2022	8	5	36.8	29.4	0	30.0923
2022	8	6	36.4	29	0	28.3765
2022	8	7	37.1	29.5	0	26.6536
2022	8	8	37.1	30.3	0	29.8705
2022	8	9	38.3	28.7	0	28.7358
2022	8	10	38.7	28.7	0	23.4285
2022	8	11	38.3	29.4	0	29.4329
2022	8	12	38.4	29.2	0	30.0791
2022	8	13	39	29.6	0	30.1277
2022	8	14	39	28.8	0	29.7758
2022	8	15	39.9	30.2	0	28.0232
2022	8	16	36.2	28	0	8.06435
2022	8	17	35.5	26.8	0	13.4884
2022	8	18	39.5	28.4	0	26.5412
2022	8	19	39.8	29.6	0	26.3769
2022	8	20	38.3	29	0	8.93596
2022	8	21	38.3	27.5	0	27.8533
2022	8	22	38.7	29.8	0	27.8874
2022	8	23	34.9	24.9	0	12.2077
2022	8	24	29.8	23.7	0	6.78206
2022	8	25	31.8	24.8	0	10.0236
2022	8	26	33.4	25.6	1.9	6.40362
2022	8	27	26.6	23.3	5.1	5.4049
2022	8	28	30.6	23.2	0	11.8879
2022	8	29	27.2	22.4	5.7	7.24758
2022	8	30	23.9	21.1	0	6.04356
2022	8	31	22.6	19.7	0.7	5.44557
2022	9	1	25.6	20.1	0	5.45486
2022	9	2	29.3	19.6	0	15.61
2022	9	3	30	19.9	0	16.4365
2022	9	4	32	22.6	0	15.0287
2022	9	5	33.3	20.1	0	24.7978
2022	9	6	37.1	22.2	0	26.2384
2022	9	7	34.2	21.5	0	12.2171
2022	9	8	31.8	22.7	0	13.8552
2022	9	9	30.6	21.8	0	8.36718
2022	9	10	31.3	20.7	0	19.986
2022	9	11	31.3	19.4	0	24.4807
2022	9	12	31.7	20.1	0	24.289
2022	9	13	30.2	19.5	0	11.8605
2022	9	14	25	22.1	3.1	5.54317
2022	9	15	30	22	0	8.40428
2022	9	16	32.3	22.5	0	27.3919
2022	9	17	32.1	20.3	0	26.1761
2022	9	18	31.8	21.2	0	23.121
2022	9	19	31.2	20.8	0	26.8046
2022	9	20	26	19.9	0	6.38066
2022	9	21	25.1	19.2	0	6.58726
2022	9	22	28.7	18.8	0	11.9031
2022	9	23	28.6	18.7	0	9.86129
2022	9	24	24	17.7	0	5.97854
2022	9	25	27.3	17.7	0	7.61493
2022	9	26	28.2	19.3	0	16.8171
2022	9	27	27.4	17.9	0	11.9099
2022	9	28	24.2	19.5	0.1	6.38809
2022	9	29	28	18.5	0	16.2042
2022	9	30	34.3	20.7	0	22.7481
2022	10	1	37.6	23.4	0	26.4281
2022	10	2	37.9	25	0	27.4485
2022	10	3	39.2	28.3	0	27.65
2022	10	4	34.1	13.1	2.9	5.55955
2022	10	5	13.4	11.8	2.1	5.55651
2022	10	6	12.8	11.5	18.7	5.55309
2022	10	7	15.1	11.2	8.2	5.5493
2022	10	8	16.7	13	9.5	5.54513
2022	10	9	19.4	14.2	8	6.15376
2022	10	10	18.9	8.1	0	25.5622
2022	10	11	20.4	9.3	0	24.7356
2022	10	12	21.9	8.2	0	27.381
2022	10	13	22.8	12	0	27.3695
2022	10	14	23.8	11.3	0	22.2531
2022	10	15	23.9	12.4	0	23.4658
2022	10	16	24.7	12.8	0	26.3091
2022	10	17	21.3	15.7	0	14.6687
2022	10	18	19.1	8.7	0	27.0936
2022	10	19	20.7	7.2	0	27.0763
2022	10	20	22.3	10.4	0	22.3729
2022	10	21	24.2	13.1	0	8.71447
2022	10	22	25.3	13	0	24.3726
2022	10	23	24.2	12.5	0	20.0814
2022	10	24	22.6	12.7	0	13.3549
2022	10	25	22.8	15.9	0	15.9804
2022	10	26	17.9	13.7	0.7	5.40595
2022	10	27	16.1	13.8	7.2	5.39464
2022	10	28	17.9	15.2	1.5	5.38295
2022	10	29	20.8	14.2	0.1	22.5894
2022	10	30	21	12.2	0	16.4909
2022	10	31	21	12.5	0	15.862
