# Supplementary material for: Identifying the Quantitative Trait Locus and Candidate Genes of Traits Related to Milling Quality in Rice via a Genome-Wide Association Study
Source: Plants (Basel). 2024 May 11;13(10):1324. doi: 10.3390/plants13101324 (PMC11124788; doi:10.3390/plants13101324)
Supplement: Supplementary file 1 [file plants-13-01324-s001.zip › Table S9.xls]

## Sheet: Sheet1
Table S9. The flowering date and maturity date and corresponding part meteorological data of 173 rice materials in two environments
			During flowering date in E1					During maturity date in E1					During flowering date in E2					During maturity date in E2
Code	Germplasm name	Flowering date in E1	Maximum temperature	Minimum temperature	Rainfall	Solar radiation	Maturity data in E1	Maximum temperature	Minimum temperature	Rainfall	Solar radiation	Flowering date in E2	Maximum temperature	Minimum temperature	Rainfall	Solar radiation	Maturity data in E2	Maximum temperature	Minimum temperature	Rainfall	Solar radiation
1	Longjing 22	6.27	27.9	24.7	7.1	5.45926	8.8	32.6	26.1	0	8.29907	6.23	33.8	24.8	0	19.6583	8.5	36.8	29.4	0	28.7457
2	Longjing 28	6.3	26.3	18.5	23.9	4.7256	8.11	31.4	25.5	7.6	10.9901	6.28	29.6	25.8	26.3	6.62394	8.11	38.3	29.4	0	27.8854
3	Longjing 27	6.27	27.9	24.7	7.1	5.5103	8.9	31.4	25.5	7.6	11.0301	6.28	30.6	24.5	0	4.74896	8.9	38.3	28.7	0	27.399
4	024248	8.9	30.6	24.5	0	4.77203	9.20	38.7	28.7	0	22.3282	8.10	30.9	18	54.6	12.0235	9.20	26	19.9	0	5.53534
5	Wuyunjing 21	7.22	31.9	25.1	0	17.9952	9.30	31.9	23.9	20.3	14.3603	7.21	28.9	19	0	21.2474	9.2	29.3	19.6	0	14.3603
6	Tijin	7.17	27.9	23.3	25.6	4.81732	8.30	34.6	25.6	2	18.8172	7.18	34.7	25.6	0	20.3514	8.31	22.6	19.7	0.7	4.81732
7	Zhongguo 91	7.25	30.6	25	1.9	7.53087	9.7	33.6	26.2	0	9.45326	7.23	25.6	21.7	0	5.41625	9.1	25.6	20.1	0	4.83954
8	Kangbingyueguang	7.26	28	24.8	4.7	4.86146	9.6	35.6	25.4	0.1	14.1104	7.25	26.8	22.2	0	6.59564	9.1	25.6	20.1	0	4.86146
9	Hongnong 5hao	8.6	33.6	25.6	0	24.7749	9.17	36.8	29.4	0	29.4099	8.5	31	19.8	0	20.7193	9.14	25	22.1	3.1	4.88309
10	Guihuahuang	8.15	25.3	22.8	5.7	4.90441	9.26	35.5	26.8	0	12.84	8.17	34.6	23.1	0	25.4208	9.26	28.2	19.3	0	15.5497
11	Nannongjing 1R	8.17	30.9	23	0.1	19.473	9.28	39.5	28.4	0	25.486	8.18	31.9	22.9	0	18.1152	9.28	24.2	19.5	0.1	5.70131
12	Hongmangshajing	7.25	30.6	25	1.9	7.66738	9.6	31.6	24.1	4.9	16.4142	7.26	26.8	22.2	0	6.69552	9.2	29.3	19.6	0	14.6648
13	Wanhuangdao	8.12	26.8	24.9	151.9	4.96657	9.23	38.3	28.7	0	28.1441	8.9	34.9	21.1	0	25.6121	9.18	31.8	21.2	0	21.7167
14	Xudao 3hao	8.1	35.5	25.9	0	26.0633	9.20	37.1	30.3	0	29.3809	8.8	30.9	18	54.6	12.4025	9.13	30.2	19.5	0	11.0364
15	Youzhiyueguang	7.24	31.5	25	1.5	12.8276	9.5	33.6	26.2	0	9.69915	7.23	30.1	23.4	0	5.78857	9.3	30	19.9	0	15.565
16	Yuedao 68	8.2	33.9	26.8	0	22.0687	9.15	37.3	27.4	0	20.1097	8.3	29.8	20	0	23.4399	9.14	25	22.1	3.1	5.02593
17	Suyunuo	8.6	33.6	25.6	0	25.2587	9.16	36.8	29.4	0	29.9686	8.5	30.4	21.1	0	24.2774	9.16	32.3	22.5	0	26.0437
18	Longdao 8hao	8.1	35.5	25.9	0	26.296	9.21	38.3	28.7	0	28.4585	8.9	31.6	19.8	0	27.2789	9.20	26	19.9	0	5.85029
19	Longdao 6hao	8.5	33.3	26.7	0	16.8981	9.16	36.6	28.9	0	28.5169	8.4	30.4	21.1	0	24.3814	9.14	25	22.1	3.1	5.08242
20	Qiutianxiaoding	7.22	31.9	25.1	0	18.7111	9.5	33.6	24.5	0	20.6837	7.24	30.1	23.4	0	5.88963	9.2	29.3	19.6	0	14.9633
21	Zhenghan 2hao	8.3	33.3	26.5	0	21.5167	9.15	29.3	19.6	0	14.9969	9.2	29.8	20	0	23.69	10.14	23.8	11.3	0	21.3192
22	Xiangjing 9407	8.4	32.9	26.7	0	15.4256	9.16	36.6	28.9	0	28.6833	8.4	30.4	21.1	0	24.5279	9.15	30	22	0	7.90627
23	Nongxiang 21	8.19	32.3	23.4	0	22.9888	9.29	35.5	26.8	0	13.2783	8.17	27.7	20.5	36.6	5.54955	9.28	24.2	19.5	0.1	5.9459
24	Fengyouwan 8hao	8.2	33.9	26.8	0	22.4362	9.13	37.3	27.4	0	20.4516	8.3	29.9	23.6	0	7.15469	9.14	25	22.1	3.1	5.17008
25	Xiangwanxian 17	7.3	27.3	23.6	32.2	5.5841	9.12	33.8	25.4	6.4	16.9123	7.31	30.8	24.2	0	17.3098	9.12	31.7	20.1	0	23.4707
26	Shenlenuo	8.8	33.8	24.8	0	20.9247	9.18	29.3	19.6	0	15.1534	9.2	31.6	21.5	0	25.5019	10.15	23.9	12.4	0	22.7158
27	Hongjiaozhan	8.13	25.4	21.4	38.2	5.21869	9.24	38.4	29.2	0	30.1277	8.12	33	23.7	0	21.559	9.24	24	17.7	0	5.61723
28	Yuedao 37	8.12	26.8	24.9	151.9	5.23422	9.23	39	28.8	0	29.7758	8.14	34.9	21.1	0	26.3839	9.25	27.3	17.7	0	7.22947
29	Sujing 353	7.29	32.1	24.3	0.5	16.2367	9.10	37.8	27.4	0	19.6328	7.28	33.8	23.8	0	26.425	9.8	31.8	22.7	0	13.44
30	Wanjingnuo	8.22	32	24.7	0	10.0644	10.3	38.3	29	0	8.86437	8.20	33.6	22.3	0	26.4649	10.4	34.1	13.1	2.9	5.26426
31	Nongxiang 26	7.3	27.3	23.6	32.2	5.67924	9.12	29.6	23.1	22.5	11.6863	7.29	30.8	24.2	0	17.4931	9.10	31.3	20.7	0	19.4954
32	Yuedao 9	8.11	29.6	25.8	26.3	7.29749	9.22	38.3	28.7	0	29.1471	8.9	33.8	22.9	0	27.9444	9.20	26	19.9	0	6.09476
33	Yandao 8hao	8.22	32	24.7	0	10.1228	10.4	38.7	29.8	0	27.7816	8.22	34.6	25.1	0	26.7782	10.3	39.2	28.3	0	26.9789
34	Huaidao 11hao	8.22	32	24.7	0	10.1412	10.5	31.8	24.8	0	9.94032	8.25	28.3	19	0	5.32025	10.5	13.4	11.8	2.1	5.32025
35	Nannongjing 004	8.13	25.4	21.4	38.2	5.33338	9.24	38.3	29.4	0	29.864	8.11	33	23.7	0	21.8212	9.21	25.1	19.2	0	6.33874
36	Zhen9424	8.6	33.6	25.6	0	26.0761	9.17	36.6	28.9	0	29.2962	8.4	31	19.8	0	21.8496	9.16	32.3	22.5	0	26.8811
37	Baikenuo	8.9	30.6	24.5	0	5.35861	9.20	38.7	28.7	0	23.8915	8.10	30.9	18	54.6	13.0135	9.22	28.7	18.8	0	11.6034
38	Diantun502xuanzao	8.26	30.8	21.7	3.7	8.99988	10.7	34.9	24.9	0	12.2258	8.23	19.7	14.9	0	5.37071	10.6	12.8	11.5	18.7	5.37071
39	Yuedao 41	7.31	35.8	26.1	0	26.7723	9.13	29.6	23.1	22.5	11.8398	7.29	29.9	23.6	0	7.40036	9.11	31.3	19.4	0	24.149
40	M1004	7.17	27.9	23.3	25.6	5.39385	8.29	35.9	27.3	4.4	7.61534	7.17	32.9	23.7	0	13.27	8.27	26.6	23.3	5.1	5.39385
41	Nongxiang 25	8.3	33.3	26.5	0	22.1801	9.17	35.6	25.4	0	22.9885	8.1	31	19.8	0	21.9779	9.14	25	22.1	3.1	5.4049
42	Longnuo 3hao	7.2	26.5	24.8	15.3	5.41559	8.13	35.5	26	0	27.462	7.1	25.4	21.4	38.2	5.41559	8.14	39	28.8	0	30.2937
43	Mudanjiang 28	7.5	28.5	23.3	7.4	5.62834	8.17	34.3	26.5	0	6.64037	7.4	30.9	23	0.1	20.6063	8.17	35.5	26.8	0	13.7245
44	Yujing 6hao	8.12	26.8	24.9	151.9	5.43593	9.23	38.3	29.4	0	30.1462	8.11	34.9	21.1	0	26.9055	9.23	28.6	18.7	0	9.68934
45	Shengdao 808	8.1	35.5	25.9	0	27.3346	9.20	38.3	28.7	0	29.564	8.9	30.9	18	54.6	13.1472	9.20	26	19.9	0	6.25627
46	Yuedao 32	8.1	35.5	25.9	0	27.3575	9.14	33.8	25.4	6.4	17.4202	7.31	30.6	22.6	0	15.7978	9.12	31.7	20.1	0	24.1127
47	Yuedao 107	7.31	35.8	26.1	0	26.9737	9.14	37.3	27.4	0	21.0889	8.3	30.6	22.6	0	15.8129	9.16	32.3	22.5	0	27.1767
48	Yuedao 61	8.4	32.9	26.7	0	16.0304	9.18	35.6	25.4	0	23.1368	8.1	31.6	21.5	0	26.1824	9.13	30.2	19.5	0	11.7666
49	Yuedao 50	8.13	25.4	21.4	38.2	5.48059	9.25	39	28.8	0	30.4681	8.14	32.8	23.2	0	16.4507	9.25	27.3	17.7	0	7.51209
50	Yuedao 109	8.10	30.2	25	5.5	5.48845	9.22	37.1	30.3	0	30.8955	8.8	33.8	22.9	0	28.4564	9.18	31.8	21.2	0	22.9685
51	Longjing 20	7.6	32.9	25	2.7	12.0034	8.17	34.3	26.5	0	6.71611	7.4	30.9	23	0.1	20.7477	8.15	39.9	30.2	0	28.6787
52	Xiangchuanwuxinbaimi	8.8	33.8	24.8	0	21.5759	9.17	36.4	29	0	29.5106	8.6	31	19.8	0	22.1863	9.16	32.3	22.5	0	27.2726
53	Jindao 1007	8.16	25.8	23.5	6.7	5.50992	9.28	39	29.6	0	30.9529	8.13	31.9	22.9	0	19.3509	9.24	24	17.7	0	5.917
54	Zaijinjing	8.9	30.6	24.5	0	5.51635	9.19	37.1	30.3	0	30.9702	8.8	34.6	23.5	0	24.2504	9.18	31.8	21.2	0	23.0286
55	Malaihong	8.4	32.9	26.7	0	16.1155	9.16	36.9	26.3	0	29.1531	8.2	30.4	21.1	0	25.4863	9.14	25	22.1	3.1	5.52244
56	Nannongjing 3786	8.14	24.8	21.3	11.9	5.52816	9.24	39	28.8	0	30.5944	8.14	33	23.7	0	22.239	9.22	28.7	18.8	0	11.8457
57	Wuyunjing 8hao	8.20	29.9	25.4	20	5.53352	10.4	39.5	28.4	0	27.1431	8.18	34.6	25.1	0	27.347	9.24	24	17.7	0	5.94125
58	Yuzhenxiang	8.6	33.6	25.6	0	26.5437	9.16	36.6	28.9	0	29.8066	8.4	30.4	21.1	0	25.524	9.14	25	22.1	3.1	5.53852
59	Yuedao 24	8.7	33.3	26.5	0	22.475	9.18	36.8	29.4	0	31.451	8.5	31.6	21.5	0	26.351	9.14	25	22.1	3.1	5.54317
60	Yuedao 3	8.19	32.3	23.4	0	23.9128	10.1	39.5	28.4	0	27.1778	8.18	31.6	20	0	27.3818	9.28	24.2	19.5	0.1	6.36369
61	Yuedao 43	8.11	29.6	25.8	26.3	7.59254	9.22	37.1	30.3	0	31.066	8.8	33.8	22.9	0	28.6166	9.18	31.8	21.2	0	23.1054
62	Yuedao 48	8.16	25.8	23.5	6.7	5.55493	9.27	39	29.6	0	31.0762	8.13	29.1	23.3	0	12.7009	9.23	28.6	18.7	0	9.8425
63	Yuedao 49	8.16	25.8	23.5	6.7	5.55812	9.26	39	29.6	0	31.0856	8.13	34.6	23.1	0	27.2054	9.25	27.3	17.7	0	7.60032
64	Yuedao 13	8.2	33.9	26.8	0	23.332	9.12	34.4	25.2	0	13.1188	7.30	30.8	24.2	0	18.0211	9.13	30.2	19.5	0	11.8932
65	Zhognzuo 93	8.9	30.6	24.5	0	5.56343	9.22	37.1	29.5	0	27.8329	8.7	33.8	22.9	0	28.6502	9.17	32.1	20.3	0	26.1985
66	Xudao 5hao	8.9	30.6	24.5	0	5.56553	9.20	37.1	30.3	0	31.1087	8.8	30.9	18	54.6	13.3307	9.20	26	19.9	0	6.38292
67	Di glu dao	6.30	31.3	25.8	0	8.22422	8.11	35.5	26	0	27.8447	7.1	29.6	25.8	26.3	7.61108	8.14	39	28.8	0	30.706
68	Huaidao 8hao	8.27	24.2	21.6	0	5.56865	10.10	34.9	24.9	0	12.5186	8.23	19.9	15.1	1.3	5.56865	10.7	15.1	11.2	8.2	5.56865
69	Dongzheng 1640	8.12	26.8	24.9	151.9	5.56966	9.23	38.3	28.7	0	29.8978	8.9	34.9	21.1	0	27.2401	9.20	26	19.9	0	6.38742
70	Yanjing 8hao	8.7	33.3	26.5	0	22.5407	9.18	36.6	28.9	0	29.9013	8.4	31.6	21.5	0	26.4254	9.15	30	22	0	8.43278
71	Huifeng 2	8.10	30.2	25	5.5	5.57059	9.22	37.1	30.3	0	31.1308	8.8	33.8	22.9	0	28.6771	9.19	31.2	20.8	0	26.8367
72	Yandao 9hao	8.18	32.5	22.8	0	23.3619	9.28	35.5	26.8	0	13.9549	8.17	31.9	22.9	0	19.4764	9.28	24.2	19.5	0.1	6.38849
73	Lianjing 4hao	8.18	32.5	22.8	0	23.3625	9.28	39.5	28.4	0	27.2482	8.18	31.9	22.9	0	19.4768	9.27	27.4	17.9	0	11.9099
74	Huifeng 1	8.11	29.6	25.8	26.3	7.61442	9.22	38.7	28.7	0	24.385	8.10	33.8	22.9	0	28.68	9.20	26	19.9	0	6.3873
75	Sihao 4280	8.9	30.6	24.5	0	5.56803	9.21	37.1	30.3	0	31.1336	8.8	31.6	19.8	0	28.6793	9.18	31.8	21.2	0	23.1572
76	Sihao 4330	8.12	26.8	24.9	151.9	5.56646	9.24	38.3	29.4	0	30.5186	8.11	33	23.7	0	22.3376	9.22	28.7	18.8	0	11.9068
77	Sihao 4259	8.13	25.4	21.4	38.2	5.56453	9.26	38.4	29.2	0	31.13	8.12	34.6	23.1	0	27.244	9.22	28.7	18.8	0	11.9048
78	Zhengdao 18	8.11	29.6	25.8	26.3	7.6074	9.24	38.7	28.7	0	24.3778	8.10	33	23.7	0	22.3326	9.20	26	19.9	0	6.38029
79	Jingnuo 330	8.25	30.8	21.8	4.9	19.2615	10.7	34.9	24.9	0	12.5128	8.23	19.7	14.9	0	5.55955	10.5	13.4	11.8	2.1	5.55955
80	Zhongjing 212	8.2	33.9	26.8	0	23.3473	9.15	35.6	25.4	0	23.3473	8.1	29.8	20	0	24.7787	9.15	30	22	0	8.41939
81	Wuyunjing 21hao	8.21	31.2	24.3	12.1	15.3678	10.2	39.8	29.6	0	27.0227	8.19	32.5	21.1	0	27.4316	10.1	37.6	23.4	0	26.4093
82	Huajing 6hao	8.20	29.9	25.4	20	5.5493	10.1	39.5	28.4	0	27.2209	8.18	31.6	20	0	27.4254	10.2	37.9	25	0	27.4254
83	Yangfujing 8hao	8.14	24.8	21.3	11.9	5.54513	9.25	38.4	29.2	0	31.0978	8.12	32.8	23.2	0	16.5839	9.23	28.6	18.7	0	9.83799
84	Zhendao 99	8.9	30.6	24.5	0	5.54059	9.19	38.7	28.7	0	24.3444	8.10	34.6	23.5	0	24.3444	9.20	26	19.9	0	6.35815
85	Ningjing 2hao	8.21	31.2	24.3	12.1	15.3446	10.1	39.5	28.4	0	27.1971	8.18	31.6	20	0	27.4014	9.30	34.3	20.7	0	22.7013
86	Huajing 5hao	8.23	31.9	25.9	25.6	6.14333	10.6	38.7	29.8	0	28.4132	8.22	25	17.5	0	12.2727	10.2	37.9	25	0	27.3917
87	Zhongjing 9677	8.9	30.6	24.5	0	5.52473	9.21	37.1	30.3	0	31.0578	8.8	31.6	19.8	0	28.6066	9.17	32.1	20.3	0	26.1555
88	Yangfujing 7hao	8.21	31.2	24.3	12.1	15.3209	10.4	38.3	29	0	9.19453	8.20	34.6	25.1	0	27.3695	9.28	24.2	19.5	0.1	6.33555
89	Yuedao 12	8.8	33.8	24.8	0	21.6406	9.20	37.1	30.3	0	31.0318	8.8	30.9	18	54.6	13.2702	9.18	31.8	21.2	0	23.0697
90	Yuedao 62	8.1	35.5	25.9	0	27.5477	9.14	22.6	19.7	0.7	5.5055	8.31	30.6	22.6	0	15.9143	9.10	31.3	20.7	0	19.9962
91	Wunuoyihao	8.26	30.8	21.7	3.7	9.17081	10.8	34.9	24.9	0	12.4352	8.23	17.8	15	0	5.49833	10.4	34.1	13.1	2.9	5.49833
92	Yuedao 66	8.13	25.4	21.4	38.2	5.49079	9.24	38.4	29.2	0	30.985	8.12	33	23.7	0	22.215	9.22	28.7	18.8	0	11.8133
93	Wumangyedao	7.26	28	24.8	4.7	5.48287	9.8	35.6	25.4	0.1	15.2688	7.25	30	20.5	0	19.958	9.5	33.3	20.1	0	24.8509
94	Haobuka	8.13	25.4	21.4	38.2	5.47458	9.25	38.4	29.2	0	30.9483	8.12	32.8	23.2	0	16.4792	9.23	28.6	18.7	0	9.75416
95	Yuedao 22	8.14	24.8	21.3	11.9	5.4659	9.25	39	29.6	0	30.9282	8.13	32.8	23.2	0	16.4656	9.20	26	19.9	0	6.2807
96	Jianongnuo 2hao	8.19	32.3	23.4	0	23.7809	9.29	35.5	26.8	0	13.8045	8.17	27.7	20.5	36.6	5.86406	9.27	27.4	17.9	0	11.7685
97	Xudao 4hao	8.21	31.2	24.3	12.1	15.2153	10.3	39.8	29.6	0	26.8146	8.19	33.6	22.3	0	27.0181	9.28	24.2	19.5	0.1	6.26141
98	Sihao 4040	8.17	30.9	23	0.1	20.6916	9.28	39	28.8	0	30.4541	8.14	31.9	22.9	0	19.2679	9.25	27.3	17.7	0	7.47148
99	Yanjing 9hao	8.20	29.9	25.4	20	5.42744	10.2	39.5	28.4	0	26.9739	8.18	32.5	21.1	0	27.1772	9.30	34.3	20.7	0	22.502
100	Sihao 4081ck	8.15	25.3	22.8	5.7	5.41688	9.27	39	29.6	0	30.8099	8.13	29.1	23.3	0	12.5269	9.24	24	17.7	0	5.82317
101	Sihao 4041	8.16	25.8	23.5	6.7	5.40595	9.29	39	29.6	0	30.7824	8.13	27.7	20.5	36.6	5.81197	9.23	28.6	18.7	0	9.6692
102	Sihao 4031	8.14	24.8	21.3	11.9	5.39464	9.25	39	29.6	0	30.7537	8.13	32.8	23.2	0	16.3498	9.26	28.2	19.3	0	16.5526
103	Wandao 68	8.22	32	24.7	0	10.2484	10.3	39.5	28.4	0	26.8719	8.18	33.6	22.3	0	26.8719	9.30	34.3	20.7	0	22.4119
104	Wuxiang 99-8	8.17	30.9	23	0.1	20.5637	9.29	35.5	26.8	0	13.6763	8.17	27.7	20.5	36.6	5.77603	9.28	24.2	19.5	0.1	6.18117
105	Zhongjing 131	8.20	29.9	25.4	20	5.35845	10.1	39.5	28.4	0	26.8137	8.18	31.6	20	0	27.0161	9.29	28	18.5	0	15.8837
106	Ningjinghui 260	8.19	32.3	23.4	0	23.547	9.30	35.5	26.8	0	13.6374	8.17	28.9	19	0	22.738	9.27	27.4	17.9	0	11.615
107	Ningjinghui 237	8.20	29.9	25.4	20	5.33246	10.2	35.5	26.8	0	13.6168	8.17	32.5	21.1	0	26.9526	9.29	28	18.5	0	15.8394
108	Sihao 4029	8.14	24.8	21.3	11.9	5.3189	9.25	38.4	29.2	0	30.5526	8.12	32.8	23.2	0	16.2199	9.23	28.6	18.7	0	9.55816
109	Ludao	8.19	32.3	23.4	0	23.4555	10.1	36.2	28	0	8.12839	8.16	31.6	20	0	26.884	9.25	27.3	17.7	0	7.3217
110	Yangfujing 4901	8.22	32	24.7	0	10.1259	10.5	39.8	29.6	0	26.4447	8.19	28.3	19	0	5.29068	9.30	34.3	20.7	0	22.2139
111	Yandao 6hao	8.14	24.8	21.3	11.9	5.27601	9.25	38.4	29.2	0	30.4326	8.12	32.8	23.2	0	16.1436	9.24	24	17.7	0	5.67851
112	Cbao	8.11	29.6	25.8	26.3	7.27126	9.22	38.3	28.7	0	29.1833	8.9	33.8	22.9	0	27.9772	9.20	26	19.9	0	6.06509
113	Zhendao 10hao	9.1	32.3	25.3	0	14.8837	10.11	23.9	21.1	0	5.84796	8.30	18.9	11.8	5.3	5.84796	10.15	23.9	12.4	0	22.9155
114	Baoxintaihuqing	8.6	33.6	25.6	0	25.8866	9.18	36.4	29	0	28.8949	8.6	31.6	21.5	0	25.6861	9.15	30	22	0	8.03753
115	Huaidao 9hao	8.16	25.8	23.5	6.7	5.21367	9.28	39	28.8	0	29.8504	8.14	31.9	22.9	0	18.834	9.25	27.3	17.7	0	7.21666
116	Xiaobaidao	8.13	25.4	21.4	38.2	5.19718	9.24	39	28.8	0	29.8016	8.14	33	23.7	0	21.6001	9.25	27.3	17.7	0	7.19754
117	Yaxuenuo	9.4	33	25.3	0	10.3742	10.15	25.6	20.1	0	5.18033	9.1	18.6	15.5	9.5	5.18033	10.16	24.7	12.8	0	25.5561
118	Yangguang 200	8.5	33.3	26.7	0	17.1319	9.16	36.6	28.9	0	28.9012	8.4	30.4	21.1	0	24.7121	9.16	32.3	22.5	0	26.5074
119	Zaoshirihuangdao	9.8	30	20.5	0	19.2878	10.20	33.3	20.1	0	24.0682	9.5	14.2	9.5	17	5.14556	10.16	24.7	12.8	0	25.4625
120	Luohanhuang	9.8	30	20.5	0	19.2482	10.18	31.8	22.7	0	13.2818	9.8	17.2	10.1	0	7.51422	10.20	22.3	10.4	0	21.6348
121	Xudao 2hao	8.18	32.5	22.8	0	22.3847	9.30	35.5	26.8	0	13.2506	8.17	28.9	19	0	22.1861	9.27	27.4	17.9	0	11.2649
122	Xudao 9201B	8.9	30.6	24.5	0	5.09076	9.20	37.1	30.3	0	29.8709	8.8	30.9	18	54.6	12.6239	9.20	26	19.9	0	5.88373
123	Ebusinuodao	8.20	29.9	25.4	20	5.0718	10.3	35.5	26.8	0	13.1859	8.17	33.6	22.3	0	26.0497	9.28	24.2	19.5	0.1	5.86342
124	Yueguang	8.1	35.5	25.9	0	26.3887	9.15	33.8	25.4	6.4	16.7084	7.31	29.8	20	0	23.6229	9.12	31.7	20.1	0	23.2278
125	Yimuhu	8.1	35.5	25.9	0	26.3303	9.13	29.6	23.1	22.5	11.3432	7.29	29.9	23.6	0	7.00484	9.9	30.6	21.8	0	7.79363
126	Qingkong	7.26	28	24.8	4.7	5.01288	9.8	33.6	26.2	0	9.73676	7.23	30	20.5	0	18.9877	9.4	32	22.6	0	14.2638
127	RT61	7.24	31.5	25	1.5	12.8505	9.5	31.9	23.9	20.3	14.8149	7.21	30.1	23.4	0	5.77836	9.2	29.3	19.6	0	14.8149
128	IL38	8.9	30.6	24.5	0	4.97193	9.21	38.3	28.7	0	28.3024	8.9	31.6	19.8	0	27.1261	9.21	25.1	19.2	0	5.9522
129	Liuyezhan	8.1	35.5	25.9	0	26.0812	9.14	34.4	25.2	0	12.19	7.30	30.6	22.6	0	14.9292	9.11	31.3	19.4	0	23.1465
130	Zaoxian 14	8.14	24.8	21.3	11.9	4.92968	9.25	38.4	29.2	0	29.3341	8.12	32.8	23.2	0	15.4724	9.24	24	17.7	0	5.32015
131	Xu91075	9.2	28.3	24.2	0	6.46654	10.14	23.9	21.1	0	5.4925	8.30	20.2	17.6	2.3	4.90808	10.9	19.4	14.2	8	5.4925
132	Xudao 25-7	8.20	29.9	25.4	20	4.88616	10.2	39.5	28.4	0	25.4893	8.18	32.5	21.1	0	25.6836	9.29	28	18.5	0	14.9934
133	Qing7	8.5	33.3	26.7	0	16.499	9.16	37.3	27.4	0	19.7957	8.3	30.4	21.1	0	23.868	9.14	25	22.1	3.1	4.86394
134	Sihao 4141	8.25	30.8	21.8	4.9	17.803	10.7	34.9	24.9	0	11.4189	8.23	19.7	14.9	0	4.84141	10.4	34.1	13.1	2.9	4.84141
135	SH189	8.6	33.6	25.6	0	24.6958	9.17	36.6	28.9	0	27.7835	8.4	31	19.8	0	20.6431	9.15	30	22	0	7.52033
136	SHN1	8.8	33.8	24.8	0	20.0027	9.19	37.1	29.5	0	25.7776	8.7	34.6	23.5	0	22.5052	9.18	31.8	21.2	0	21.3502
137	Suwujing	8.8	33.8	24.8	0	19.94	9.21	38.3	28.7	0	27.62	8.9	31.6	19.8	0	26.468	9.20	26	19.9	0	5.54004
138	9522B	8.24	26.6	22	41.9	4.74834	10.6	38.7	29.8	0	26.1952	8.22	25	17.5	0	11.0675	10.2	37.9	25	0	25.2378
139	863B	8.18	32.5	22.8	0	21.3387	10.2	35.5	26.8	0	12.5541	8.17	32.5	21.1	0	25.1581	9.27	27.4	17.9	0	10.6444
140	Biaojiyongzijing	9.6	26.8	22.2	0	6.41404	10.18	32	22.6	0	13.6506	9.4	17.2	10.1	0	6.98535	10.15	23.9	12.4	0	21.4585
141	Zigu	8.15	25.3	22.8	5.7	4.67558	9.26	39	29.6	0	28.4122	8.13	34.6	23.1	0	24.8042	9.25	27.3	17.7	0	6.57451
142	Jiangpuchangliheimidao	8.8	33.8	24.8	0	19.6084	9.21	37.1	29.5	0	25.2885	8.7	31.6	19.8	0	26.0458	9.18	31.8	21.2	0	20.9338
143	A7444	8.20	29.9	25.4	20	4.62575	10.5	39.5	28.4	0	24.6353	8.18	28.3	19	0	4.62575	9.28	24.2	19.5	0.1	5.38083
144	Xiepihuang	8.9	30.6	24.5	0	4.60046	9.20	37.1	30.3	0	28.1243	8.8	30.9	18	54.6	11.7517	9.18	31.8	21.2	0	20.7848
145	Shengtangqing	8.12	26.8	24.9	151.9	4.57492	9.23	38.3	28.7	0	26.8993	8.9	34.9	21.1	0	24.4605	9.20	26	19.9	0	5.32532
146	Chuan 6xian	8.14	24.8	21.3	11.9	4.54914	9.25	38.3	29.4	0	27.3629	8.11	32.8	23.2	0	14.6471	9.22	28.7	18.8	0	10.3461
147	Chuan 5xian	8.3	33.3	26.5	0	19.9931	8.15	33.8	25.4	6.4	15.5199	7.31	25.3	22.8	5.7	4.52313	9.13	30.2	19.5	0	10.3011
148	Shufeng 101	8.2	33.9	26.8	0	20.6581	9.14	35.6	25.4	0	20.6581	8.1	30.6	22.6	0	13.9707	9.14	25	22.1	3.1	4.49689
149	Chengnongshuijing	8.8	33.8	24.8	0	19.0954	9.21	36.8	29.4	0	27.9815	8.5	31.6	19.8	0	25.3897	9.16	32.3	22.5	0	24.2789
150	Xiangxiandao 10hao	8.14	24.8	21.3	11.9	4.44377	9.25	38.4	29.2	0	27.5038	8.12	32.8	23.2	0	14.4057	9.23	28.6	18.7	0	8.31785
151	Ⅱ-32B	8.5	33.3	26.7	0	15.4463	9.16	36.6	28.9	0	26.2918	8.4	30.4	21.1	0	22.4316	9.14	25	22.1	3.1	4.4169
152	Chenwan 3hao	8.14	24.8	21.3	11.9	4.38983	9.25	38.3	29.4	0	26.7348	8.11	32.8	23.2	0	14.2802	9.22	28.7	18.8	0	10.0677
153	Xiangaizao 10hao	8.12	26.8	24.9	151.9	4.36257	9.23	38.7	28.7	0	21.1505	8.10	34.9	21.1	0	23.7052	9.22	28.7	18.8	0	10.0194
154	Yuetai B	8.9	30.6	24.5	0	4.33513	9.20	37.1	29.5	0	24.1501	8.7	30.9	18	54.6	11.2431	9.18	31.8	21.2	0	19.969
155	Qimiaoxiang 2hao	8.8	33.8	24.8	0	18.6136	9.21	36.4	29	0	25.6762	8.6	31.6	19.8	0	24.7707	9.16	32.3	22.5	0	23.6842
156	Shengyou 2hao	8.7	33.3	26.5	0	19.2514	9.21	36.8	29.4	0	27.1882	8.5	31.6	19.8	0	24.6628	9.15	30	22	0	6.80507
157	Guichao 2hao	8.6	33.6	25.6	0	22.7571	9.17	36.6	28.9	0	25.6317	8.4	31	19.8	0	18.9841	9.16	32.3	22.5	0	23.4757
158	Minghui 63	8.13	25.4	21.4	38.2	4.22369	9.25	38.3	29.4	0	26.0537	8.11	32.8	23.2	0	13.8862	9.20	26	19.9	0	4.93943
159	Longtepu B	8.8	33.8	24.8	0	18.273	9.19	37.1	29.5	0	23.6189	8.7	34.6	23.5	0	20.5896	9.18	31.8	21.2	0	19.5204
160	Hainanxian R	8.20	29.9	25.4	20	4.16707	10.2	39.5	28.4	0	22.9768	8.18	32.5	21.1	0	23.1542	9.30	34.3	20.7	0	19.0729
161	Zajiaohaigu	8.23	31.9	25.9	25.6	4.66865	10.5	38.3	29	0	7.31906	8.20	28.3	19	0	4.13857	10.1	37.6	23.4	0	22.1614
162	Nuohangu	8.12	26.8	24.9	151.9	4.10995	9.23	38.3	28.7	0	25.0455	8.9	34.9	21.1	0	22.7584	9.20	26	19.9	0	4.81367
163	Lincangwazudiquhangu	8.12	26.8	24.9	151.9	4.08122	9.24	38.3	28.7	0	24.9248	8.9	33	23.7	0	18.444	9.18	31.8	21.2	0	19.1446
164	Yuedao 55	8.3	33.3	26.5	0	18.5254	9.14	36.9	26.3	0	24.2798	8.2	30.6	22.6	0	12.9455	9.12	31.7	20.1	0	20.0948
165	Yuedao 108	8.9	30.6	24.5	0	4.02347	9.21	37.1	30.3	0	25.7215	8.8	31.6	19.8	0	23.6385	9.18	31.8	21.2	0	18.9517
166	IR112	8.15	25.3	22.8	5.7	3.99446	9.25	39	29.6	0	25.5928	8.13	32.8	23.2	0	13.325	9.25	27.3	17.7	0	5.72233
167	IR64	8.17	30.9	23	0.1	16.864	9.29	35.5	26.8	0	11.0166	8.17	27.7	20.5	36.6	4.30934	9.27	27.4	17.9	0	9.29682
168	Arias	8.20	29.9	25.4	20	3.93624	10.1	38.3	29	0	7.01728	8.20	31.6	20	0	22.2514	9.30	34.3	20.7	0	18.3145
169	CAMOR	8.18	32.5	22.8	0	18.7275	9.30	35.5	26.8	0	10.8914	8.17	28.9	19	0	18.5571	9.26	28.2	19.3	0	13.2763
170	Gendjah Gempol	8.11	29.6	25.8	26.3	5.57303	9.22	37.1	30.3	0	25.0683	8.8	33.8	22.9	0	23.034	9.19	31.2	20.8	0	21.5083
171	BULUH BAWU	8.28	29.5	22.1	0	8.74056	10.10	26.6	23.3	5.1	3.8485	8.27	19.9	15.1	1.3	3.8485	10.7	15.1	11.2	8.2	3.8485
172	Cailiao 1	8.2	33.9	26.8	0	18.4224	9.15	29.6	23.1	22.5	9.19049	7.29	29.8	20	0	19.5974	9.10	31.3	20.7	0	15.7368
173	Cailiao 2	8.18	32.5	22.8	0	18.3196	9.30	39	29.6	0	24.666	8.13	28.9	19	0	18.1526	9.23	28.6	18.7	0	7.29704
